# Supplementary material for: Neurexan Prescription Is Associated with Lower Risk of Sleep Disorder Recurrence and Depression Prevalence as Compared to Z-Drugs and Benzodiazepines: A Retrospective Database Analysis in Germany
Source: Healthcare (Basel). 2024 Jul 16;12(14):1413. doi: 10.3390/healthcare12141413 (PMC11276089; doi:10.3390/healthcare12141413)
Supplement: Supplementary file 1 [file healthcare-12-01413-s001.zip]

Archive with 1 entries (1 files):
- healthcare-3055799-supplementary.pdf
